# Supplementary material for: Comparative Proteomics of Two Flor Yeasts in Sparkling Wine Fermentation: First Approach
Source: Foods. 2025 Jan 16;14(2):282. doi: 10.3390/foods14020282 (PMC11764631; doi:10.3390/foods14020282)
Supplement: Supplementary file 1 [file foods-14-00282-s001.zip]

Archive with 1 entries (1 files):
- foods-3390682-Table S1.xlsx
